# Supplementary material for: α-Fe2O3 Nanoparticles Aided-Dual Conversion for Self-Powered Bio-Based Photodetector
Source: Nanomaterials (Basel). 2022 Mar 30;12(7):1147. doi: 10.3390/nano12071147 (PMC9000849; doi:10.3390/nano12071147)
Supplement: Supplementary file 1 [file nanomaterials-12-01147-s001.zip]

Archive with 1 entries (1 files):
- nanomaterials-1632216-supplementary.pdf
